# Supplementary material for: Anthropogenic climate change will likely outpace coral range expansion
Source: Sci Adv. 2025 Jun 6;11(23):eadr2545. doi: 10.1126/sciadv.adr2545 (PMC13109961; doi:10.1126/sciadv.adr2545)
Supplement: Supplementary file 2 — Movies S1 and S2 [file sciadv.adr2545_movies_s1_and_s2.zip]

Archive with 2 entries (2 files):
- sciadv.adr2545_movie_s1.mp4
- sciadv.adr2545_movie_s2.mp4
